# Supplementary material for: CANVAR: A Tool for Clinical Annotation of Variants Using ClinVar Databases
Source: Mol Genet Genomic Med. 2024 Oct 9;12(10):e70020. doi: 10.1002/mgg3.70020 (PMC11462301; doi:10.1002/mgg3.70020)
Supplement: Supplementary file 1 — Data S1. Supporting Information. [file MGG3-12-e70020-s001.xlsx]

## Sheet: supplementary_output.ann.tsv
Locus	Ref	Observed Allele	Identifier	Gene_symbol	Clinical_significance	RS_id	Mutation_type	ClinVar_review_status	ClinVar_disease_name
chr1:11168337	T	C	1:11168337:T:C		Manually inspection needed.
chr1:11168338	C	A	1:11168338:C:A		Manually inspection needed.
chr1:11168338	C	G	1:11168338:C:G	MTOR	Uncertain significance		missense_variant	criteria_provided,_single_submitter	Macrocephaly-intellectual_disability-neurodevelopmental_disorder-small_thorax_syndrome
chr1:11169361	C	G	1:11169361:C:G	MTOR	Likely pathogenic	RS1057519777	missense_variant	no_assertion_criteria_provided	Renal_carcinoma
chr1:120458435	T	TG	1:120458435:T:TG	NOTCH2	Pathogenic/Likely pathogenic	RS771237928	frameshift_variant	criteria_provided,_multiple_submitters,_no_conflicts	Hajdu-Cheney_syndrome|Monoclonal_B-Cell_Lymphocytosis
chr1:27105553	C	T	1:27105553:C:T	ARID1A	Pathogenic	RS1485978447	nonsense	criteria_provided,_single_submitter	Intellectual_disability,_autosomal_dominant_14
chr7:6026775	T	C	7:6026775:T:C	PMS2	Benign	RS2228006	non-coding_transcript_variant	criteria_provided,_multiple_submitters,_no_conflicts	Hereditary_nonpolyposis_colorectal_neoplasms|Mismatch_repair_cancer_syndrome_4|not_specified|Lynch_syndrome_4
chr9:139410437	C	T	9:139410437:C:T	NOTCH1	Benign/Likely benign	RS148331061	synonymous_variant	criteria_provided,_multiple_submitters,_no_conflicts	Adams-Oliver_syndrome_5|Aortic_valve_disease_1|not_specified|not_provided|Familial_thoracic_aortic_aneurysm_and_aortic_dissection
chr13:32929387	T	C	13:32929387:T:C	BRCA2	Benign	RS169547	missense_variant	criteria_provided,_multiple_submitters,_no_conflicts	Ductal_breast_carcinoma|not_provided|not_specified|Hereditary_breast_ovarian_cancer_syndrome|Breast-ovarian_cancer,_familial,_susceptibility_to,_2
chr17:7578461	C	T	17:7578461:C:T	TP53	Likely benign	RS121912654	5_prime_UTR_variant	reviewed_by_expert_panel	not_specified|Hereditary_cancer-predisposing_syndrome|Li-Fraumeni_syndrome_1|not_provided|Li-Fraumeni_syndrome
